# Supplementary material for: Multivariate Analysis on the Properties of Intact Cereal Kernels and Their Association with Viscoelasticity at Different Moisture Contents
Source: Foods. 2023 Feb 14;12(4):808. doi: 10.3390/foods12040808 (PMC9956265; doi:10.3390/foods12040808)
Supplement: Supplementary file 1 [file foods-12-00808-s001.zip]

Archive with 1 entries (1 files):
- foods-2080513-supplementary.xlsx
