# Supplementary material for: Multivariate Analysis on the Properties of Intact Cereal Kernels and Their Association with Viscoelasticity at Different Moisture Contents
Source: Foods. 2023 Feb 14;12(4):808. doi: 10.3390/foods12040808 (PMC9956265; doi:10.3390/foods12040808)
Supplement: Supplementary file 1 [file foods-12-00808-s001.zip › foods-2080513-supplementary.xlsx]

## Sheet: Data Means
Rep	Cereal	Moisture	Length	Width	Thickness	RWL	Dg	Da	SA	Sphericity	IKW	Ev	Area	Fmax	H	E	Wt	We	Wp	De	Resilience	RealDens	BulkDens	Porosity	TKW
1	Rye	12	6.71	2.54	2.42	37.8539	3.45079	3.89	37.4101	51.4276	0.0307	21.5711	27	20.05	73.745	14.8519	1.097	0.8602	0.2368	78.4139	0.818	1033	811.006	21.4902	37.66
2	Rye	12	6.97	2.55	3	36.5854	3.75886	4.17333	44.3877	53.9291	0.0353	27.8866	56	21.6	82.092	7.71429	1.25	0.918	0.332	73.44	0.786	1033	811.006	21.4902	37.66
3	Rye	12	7.17	2.65	2.68	36.9596	3.70167	4.16667	43.0473	51.6272	0.0409	26.6319	34	22.08	70.602	12.9882	1.204	0.944	0.26	78.4053	0.838	1033	811.006	21.4902	37.66
4	Rye	12	6.73	2.87	2.62	42.6449	3.69401	4.07333	42.8694	54.8887	0.0382	26.4667	42	18.6	76.278	8.85714	1.004	0.672	0.332	66.9323	0.722	1033	811.006	21.4902	37.66
5	Rye	12	7.19	2.89	2.54	40.1947	3.7461	4.20667	44.0869	52.1015	0.0375	27.6034	45	20.2	129.652	8.97778	1.053	0.773	0.28	73.4093	0.79	1033	811.006	21.4902	37.66
6	Rye	12	8.17	2.97	2.72	36.3525	4.03561	4.62	51.1646	49.3955	0.0452	34.5183	34	19.29	91.979	11.3471	1.057	0.739	0.318	69.9149	0.752	1033	811.006	21.4902	37.66
7	Rye	12	6.41	2.42	2.44	37.7535	3.35347	3.75667	35.3298	52.3163	0.03	19.7954	31	22.5	92.604	14.5161	1.249	0.992	0.257	79.4235	0.847	1033	811.006	21.4902	37.66
8	Rye	12	7.13	2.98	2.58	41.7952	3.79369	4.23	45.2142	53.2075	0.0393	28.67	34	23.39	106.006	13.7588	1.306	0.991	0.315	75.8806	0.811	1033	811.006	21.4902	37.66
9	Rye	12	6.66	2.69	2.8	40.3904	3.68322	4.05	42.6194	55.3037	0.0312	26.2353	31	18.85	68.19	12.1613	1.082	0.789	0.293	72.9205	0.78	1033	811.006	21.4902	37.66
10	Rye	12	6.38	2.78	2.84	43.5737	3.68831	4	42.7371	57.8105	0.0369	26.3442	38	22.39	73.087	11.7842	1.304	0.983	0.321	75.3834	0.804	1033	811.006	21.4902	37.66
11	Rye	12	6.56	3.17	2.66	48.3232	3.80511	4.13	45.4868	58.0047	0.0378	28.9299	33	21.59	70.07	13.0848	1.173	0.915	0.258	78.0051	0.834	1033	811.006	21.4902	37.66
12	Rye	12	7.22	3.26	2.68	45.1524	3.97524	4.38667	49.6452	55.0587	0.0494	32.9907	39	17.67	81.73	9.06154	0.93	0.662	0.268	71.1828	0.767	1033	811.006	21.4902	37.66
13	Rye	12	6.72	2.98	2.92	44.3452	3.87615	4.20667	47.2011	57.6808	0.0386	30.5823	49	15.1	75.392	6.16327	0.84	0.513	0.327	61.0714	0.643	1033	811.006	21.4902	37.66
14	Rye	12	7.14	2.71	2.52	37.9552	3.6486	4.12333	41.8219	51.1009	0.0354	25.5017	38	23.01	97.365	12.1105	1.306	0.978	0.328	74.8851	0.8	1033	811.006	21.4902	37.66
15	Rye	12	7.21	2.77	2.42	38.4189	3.63788	4.13333	41.5765	50.4561	0.0391	25.2774	47	19.01	74.031	8.08936	0.994	0.754	0.24	75.8551	0.814	1033	811.006	21.4902	37.66
16	Rye	12	7.01	2.58	2.4	36.8046	3.50997	3.99667	38.7042	50.0709	0.0321	22.7013	41	20.88	142.772	10.1854	1.032	0.825	0.207	79.9419	0.858	1033	811.006	21.4902	37.66
17	Rye	12	7.84	3.01	2.88	38.3929	4.07519	4.57667	52.173	51.9794	0.048	35.5449	41	26.78	91.82	13.0634	1.703	1.319	0.384	77.4516	0.82	1033	811.006	21.4902	37.66
18	Rye	12	7.76	3	2.64	38.6598	3.94094	4.46667	48.7921	50.7853	0.0445	32.1432	29	20.64	101.94	14.2345	1.167	0.83	0.337	71.1225	0.762	1033	811.006	21.4902	37.66
19	Rye	12	7.04	3.09	2.62	43.892	3.84319	4.25	46.4018	54.5908	0.0397	29.8081	35	22.89	80.673	13.08	1.325	1.031	0.294	77.8113	0.828	1033	811.006	21.4902	37.66
20	Rye	12	7.6	2.73	2.66	35.9211	3.80223	4.33	45.418	50.0294	0.0396	28.8642	18	24.13	75.895	26.8111	1.454	1.105	0.349	75.9972	0.808	1033	811.006	21.4902	37.66
1	Triticale	12	6.77	3.19	3.24	47.1196	4.1149	4.4	53.195	60.7815	0.0591	36.5954	54	15.621	106.709	5.78556	0.8316	0.5101	0.3215	61.3396	0.666	1201	749.869	37.5629	50.5
2	Triticale	12	7.72	2.9	3.18	37.5648	4.13869	4.6	53.8118	53.61	0.0594	37.2344	42	14.853	86.617	7.07286	0.824	0.508	0.316	61.6505	0.667	1201	749.869	37.5629	50.5
3	Triticale	12	7.81	3.29	3.68	42.1255	4.5489	4.92667	65.0075	58.2446	0.0595	49.4534	50	18.072	66.825	7.2288	1.164	0.7209	0.4431	61.933	0.663	1201	749.869	37.5629	50.5
4	Triticale	12	7.95	3.06	3.68	38.4906	4.46678	4.89667	62.6817	56.1859	0.0483	46.8207	40	11.696	96.48	5.848	0.5548	0.2848	0.27	51.3338	0.572	1201	749.869	37.5629	50.5
5	Triticale	12	7.62	3.42	3.54	44.8819	4.5117	4.86	63.9485	59.2086	0.0514	48.2487	56	14.152	83.327	5.05429	0.8022	0.4479	0.3543	55.834	0.608	1201	749.869	37.5629	50.5
6	Triticale	12	8.21	2.88	3.38	35.0792	4.30114	4.82333	58.1189	52.389	0.0498	41.7979	50	17.894	123.601	7.1576	1.038	0.6585	0.3795	63.4393	0.683	1201	749.869	37.5629	50.5
7	Triticale	12	7.65	3.53	3.28	46.1438	4.45097	4.82	62.2385	58.1826	0.033	46.3246	58	15.029	45.024	5.18241	0.7852	0.4699	0.3153	59.8446	0.652	1201	749.869	37.5629	50.5
8	Triticale	12	7.1	3.37	3.14	47.4648	4.21354	4.53667	55.7758	59.3457	0.0711	39.2934	57	14.147	155.514	4.96386	0.7526	0.4423	0.3103	58.7696	0.64	1201	749.869	37.5629	50.5
9	Triticale	12	7.36	3.36	3.36	45.6522	4.35725	4.69333	59.6452	59.2017	0.0539	43.4568	59	12.467	81.84	4.2261	0.4539	0.3178	0.1361	70.0154	0.779	1201	749.869	37.5629	50.5
10	Triticale	12	7.12	3.35	3.62	47.0506	4.41332	4.69667	61.1903	61.9849	0.0599	45.158	57	14.161	83.046	4.96877	0.7914	0.4631	0.3283	58.5166	0.635	1201	749.869	37.5629	50.5
11	Triticale	12	7.84	3.41	3.68	43.4949	4.60937	4.97667	66.7474	58.793	0.061	51.4541	57	12.456	88.098	4.37053	0.641	0.3717	0.2693	57.9875	0.634	1201	749.869	37.5629	50.5
12	Triticale	12	7.22	3.15	3.4	43.6288	4.25415	4.59	56.856	58.9217	0.0637	40.4416	52	16.711	146.344	6.42731	0.9079	0.5734	0.3345	63.1567	0.684	1201	749.869	37.5629	50.5
13	Triticale	12	7.61	3.58	3.26	47.0434	4.45498	4.81667	62.3508	58.5411	0.0422	46.4501	50	14.056	130.778	5.6224	0.7477	0.4272	0.3205	57.1352	0.624	1201	749.869	37.5629	50.5
14	Triticale	12	7.17	3.19	3.4	44.4909	4.26219	4.58667	57.0711	59.4447	0.0488	40.6715	54	12.517	51.761	4.63593	0.6342	0.3598	0.2744	56.7329	0.622	1201	749.869	37.5629	50.5
15	Triticale	12	7.14	2.68	3.2	37.535	3.93609	4.34	48.6723	55.1274	0.0593	32.0247	53	18.879	78.622	7.12415	1.061	0.6728	0.67285	63.4119	0.685	1201	749.869	37.5629	50.5
16	Triticale	12	7.87	3.39	3.36	43.075	4.46876	4.87333	62.7372	56.7822	0.0562	46.883	47	15.12	111.26	6.43404	0.8183	0.4916	0.3267	60.0758	0.653	1201	749.869	37.5629	50.5
17	Triticale	12	6.78	2.78	2.94	41.0029	3.80738	4.16667	45.541	56.156	0.0484	28.9817	45	11.591	90.059	5.15156	0.5703	0.3175	0.2528	55.6725	0.613	1201	749.869	37.5629	50.5
18	Triticale	12	7.94	3.23	3.3	40.6801	4.38399	4.82333	60.3796	55.214	0.0396	44.2628	58	13.37	124.513	4.61034	0.6731	0.3859	0.2872	57.3317	0.629	1201	749.869	37.5629	50.5
19	Triticale	12	8.09	3.3	3.66	40.7911	4.59887	5.01667	66.4436	56.8464	0.0711	51.1029	62	16.557	111.979	5.34097	1.004	0.5958	0.4082	59.3426	0.64	1201	749.869	37.5629	50.5
20	Triticale	12	7.3	2.81	3.18	38.4932	4.01989	4.43	50.7667	55.067	0.058	34.116	65	13.054	118.66	4.01662	0.6703	0.3909	0.2794	58.3172	0.638	1201	749.869	37.5629	50.5
1	Wheat	12	6.43	3.55	3.24	55.21	4.19152	4.40667	55.1943	65.187	0.0531	38.68	32	14.1568	64.556	8.84797	0.7292	0.4509	0.2783	61.8349	0.673	1115	800.541	28.2026	50.7
2	Wheat	12	7.11	4.05	3.42	56.962	4.6109	4.86	66.7917	64.8509	0.0615	51.5054	54	15.4197	83.334	5.71099	0.85	0.54	0.31	63.5294	0.686	1115	800.541	28.2026	50.7
3	Wheat	12	6.21	4.04	3.38	65.0564	4.38686	4.54333	60.4586	70.6419	0.0587	44.3498	61	13.149	98.048	4.31113	0.7063	0.4142	0.2921	58.6436	0.639	1115	800.541	28.2026	50.7
4	Wheat	12	6.56	3.92	3.5	59.7561	4.47474	4.66	62.9052	68.2125	0.0445	47.0717	62	13.2913	91.539	4.28753	0.7005	0.443	0.2575	63.2405	0.648	1115	800.541	28.2026	50.7
5	Wheat	12	6.35	3.24	3.3	51.0236	4.07381	4.29667	52.1376	64.1544	0.0624	35.5087	51	16.7857	77.859	6.58261	0.9272	0.6245	0.3027	67.3533	0.707	1115	800.541	28.2026	50.7
6	Wheat	12	6.29	3.63	3.14	57.7107	4.14837	4.35333	54.0636	65.9518	0.0513	37.4963	72	14.0633	70.504	3.90648	0.7799	0.488	0.2919	62.5721	0.677	1115	800.541	28.2026	50.7
7	Wheat	12	6.06	3.35	3.08	55.2805	3.96361	4.16333	49.3551	65.4061	0.066	32.7017	59	11.2431	73.129	3.81122	0.5909	0.3202	0.2707	54.1885	0.595	1115	800.541	28.2026	50.7
8	Wheat	12	6.84	3.42	3.4	50	4.29425	4.55333	57.9328	62.7814	0.0538	41.5971	36	14.3955	82.621	7.99753	0.7822	0.4875	0.2947	62.3242	0.675	1115	800.541	28.2026	50.7
9	Wheat	12	6.35	3.37	3.28	53.0709	4.11918	4.33333	53.3055	64.8689	0.0604	36.7096	65	14.6551	66.86	4.50926	0.8463	0.5218	0.3245	61.6566	0.665	1115	800.541	28.2026	50.7
10	Wheat	12	6.32	3.71	3.24	58.7025	4.22914	4.42333	56.1894	66.9167	0.0476	39.7317	59	16.9162	31.282	5.7343	0.996	0.6549	0.3411	65.753	0.706	1115	800.541	28.2026	50.7
11	Wheat	12	6.61	3.45	2.92	52.1936	4.04756	4.32667	51.468	61.2339	0.0451	34.8261	48	14.182	69.488	5.90915	0.8278	0.5157	0.3121	62.2977	0.671	1115	800.541	28.2026	50.7
12	Wheat	12	6.21	3.59	3.08	57.81	4.08915	4.29333	52.5312	65.8479	0.0438	35.9119	51	17	104.935	6.66666	1.054	0.6836	0.3704	64.8577	0.694	1115	800.541	28.2026	50.7
13	Wheat	12	6.14	3.86	3.34	62.8664	4.28747	4.44667	57.7502	69.8285	0.0516	41.4003	52	16.8821	35.386	6.4931	1	0.653	0.347	65.3	0.701	1115	800.541	28.2026	50.7
14	Wheat	12	6.49	3.69	3.2	56.8567	4.24143	4.46	56.5165	65.3533	0.037	40.0795	43	13.9521	104.391	6.48934	0.7615	0.4834	0.2781	63.48	0.687	1115	800.541	28.2026	50.7
15	Wheat	12	6.31	3.3	2.96	52.2979	3.94471	4.19	48.8856	62.5152	0.0607	32.2357	48	14.5083	69.922	6.04511	0.8622	0.5346	0.3276	62.0042	0.667	1115	800.541	28.2026	50.7
16	Wheat	12	6.34	3.87	3.38	61.041	4.35444	4.53	59.5685	68.6821	0.0496	43.3729	66	15.0177	87.253	4.55083	0.8869	0.5365	0.3504	60.4916	0.653	1115	800.541	28.2026	50.7
17	Wheat	12	6.17	3.35	3.32	54.295	4.08831	4.28	52.5096	66.2611	0.052	35.8897	54	11.9743	63.484	4.43492	0.6089	0.3525	0.2564	57.8913	0.634	1115	800.541	28.2026	50.7
18	Wheat	12	6.21	3.57	3.12	57.4879	4.09913	4.3	52.7878	66.0085	0.0553	36.1756	53	16.819	104.853	6.3468	0.9881	0.6393	0.3488	64.6999	0.695	1115	800.541	28.2026	50.7
19	Wheat	12	6.22	3.58	3.34	57.5563	4.19936	4.38	55.4009	67.5138	0.0533	38.8975	68	14.1278	42.466	4.15525	0.6979	0.451	0.2469	64.6224	0.704	1115	800.541	28.2026	50.7
20	Wheat	12	6.29	3.62	3.24	57.5517	4.18805	4.38333	55.103	66.5827	0.0573	38.5839	56	15.9173	74.103	5.68474	0.9601	0.6101	0.35	63.5455	0.682	1115	800.541	28.2026	50.7
1	Rye	16	6.86	3	3.1	43.7318	3.99026	4.32	50.021	58.167	0.05	33.3664	42	14.453	64.925	6.88238	0.8102	0.4822	0.328	59.5162	0.645	1020	754.404	26.0388	37.44
2	Rye	16	7.33	3.34	3.2	45.5662	4.2727	4.62333	57.3529	58.2906	0.058	40.9734	37	12.912	90.736	6.97946	0.694	0.372	0.322	53.6023	0.588	1020	754.404	26.0388	37.44
3	Rye	16	6.76	2.66	2.94	39.3491	3.74815	4.12	44.1353	55.4461	0.0512	27.6489	43	10.8	89.781	5.02326	0.519	0.278	0.241	53.5645	0.594	1020	754.404	26.0388	37.44
4	Rye	16	7.52	3.03	2.88	40.2926	4.0279	4.47667	50.9692	53.5625	0.0448	34.3206	50	9.24	69.17	3.696	0.3758	0.1827	0.1931	48.6163	0.554	1020	754.404	26.0388	37.44
5	Rye	16	7.42	4.16	3.22	56.0647	4.62507	4.93333	67.2029	62.3325	0.0536	51.9822	55	16.338	85.733	5.94109	0.956	0.5843	0.3717	61.1192	0.659	1020	754.404	26.0388	37.44
6	Rye	16	7.55	2.67	3	35.3642	3.91982	4.40667	48.2706	51.9181	0.0419	31.6287	36	12.614	51.95	7.00778	0.7863	0.372	0.4143	47.3102	0.517	1020	754.404	26.0388	37.44
7	Rye	16	7.28	2.94	2.98	40.3846	3.98991	4.4	50.0124	54.8065	0.0448	33.3577	39	14.852	59.797	7.61641	0.8478	0.5016	0.3462	59.1649	0.641	1020	754.404	26.0388	37.44
8	Rye	16	7.99	3.12	3.12	39.0488	4.26241	4.74333	57.077	53.3468	0.0449	40.6778	50	14.15	100.522	5.66	0.8298	0.4504	0.3794	54.2781	0.59	1020	754.404	26.0388	37.44
9	Rye	16	6.78	2.75	2.78	40.5605	3.72361	4.10333	43.5591	54.9205	0.057	27.1087	53	9.833	51.744	3.71057	0.4979	0.2397	0.2582	48.1422	0.536	1020	754.404	26.0388	37.44
10	Rye	16	6.56	2.77	2.92	42.2256	3.75273	4.08333	44.2431	57.2062	0.0459	27.7503	42	11.016	83.661	5.24571	0.5052	0.2766	0.2286	54.7506	0.608	1020	754.404	26.0388	37.44
11	Rye	16	7.19	3.07	3.06	42.6982	4.0668	4.44	51.9585	56.5619	0.0383	35.3257	47	8.976	88.419	3.81957	0.3625	0.1906	0.1719	52.5793	0.595	1020	754.404	26.0388	37.44
12	Rye	16	7.06	3.13	3.26	44.3343	4.15499	4.48333	54.2363	58.8525	0.045	37.6763	48	10.64	70.358	4.43333	0.4545	0.2557	0.1988	56.2596	0.628	1020	754.404	26.0388	37.44
13	Rye	16	7.49	3.02	2.92	40.3204	4.03661	4.47667	51.19	53.8934	0.0477	34.5441	47	14.989	91.45	6.3783	0.7431	0.4654	0.2777	62.6295	0.683	1020	754.404	26.0388	37.44
14	Rye	16	6.62	2.92	2.86	44.1088	3.80442	4.13333	45.4702	57.4685	0.0363	28.914	50	10.162	82.502	4.0648	0.449	0.2277	0.2213	50.7127	0.57	1020	754.404	26.0388	37.44
15	Rye	16	7.4	2.97	2.9	40.1351	3.98897	4.42333	49.9887	53.905	0.0402	33.334	46	10.823	90.481	4.70565	0.4836	0.2713	0.2123	56.1001	0.624	1020	754.404	26.0388	37.44
16	Rye	16	7.63	2.73	2.76	35.7798	3.8543	4.37333	46.6705	50.5151	0.0452	30.0675	49	12.402	68.952	5.06204	0.5762	0.3247	0.2515	56.352	0.624	1020	754.404	26.0388	37.44
17	Rye	16	7.35	2.8	2.94	38.0952	3.92046	4.36333	48.2864	53.3396	0.0405	31.6442	49	10.168	98.756	4.1502	0.4403	0.2521	0.1882	57.2564	0.637	1020	754.404	26.0388	37.44
18	Rye	16	7.14	3.05	2.78	42.7171	3.92121	4.32333	48.3049	54.9189	0.0418	31.6625	55	11.158	55.791	4.05745	0.5215	0.3055	0.216	58.581	0.646	1020	754.404	26.0388	37.44
19	Rye	16	7.39	2.98	2.6	40.3248	3.8491	4.32333	46.5445	52.0852	0.0442	29.9458	37	9.968	72	5.38811	0.4196	0.2244	0.1952	53.4795	0.601	1020	754.404	26.0388	37.44
20	Rye	16	7.62	3.17	3.14	41.601	4.22689	4.64333	56.1298	55.471	0.0413	39.6685	42	10.916	59.957	5.1981	0.5456	0.2792	0.2664	51.173	0.567	1020	754.404	26.0388	37.44
1	Triticale	16	8.15	3.4	3.22	41.7178	4.46184	4.92333	62.543	54.7465	0.064	46.6653	43	10.052	57.527	4.67535	0.4694	0.2457	0.2237	52.3434	0.583	1099	721.263	34.371	50
2	Triticale	16	7.54	3.21	3.72	42.5729	4.47529	4.82333	62.9208	59.354	0.0693	47.0892	46	4.565	103.486	1.98478	0.199	0.0765	0.1225	38.4422	0.447	1099	721.263	34.371	50
3	Triticale	16	7.23	3.35	3.64	46.3347	4.44406	4.74	62.0455	61.4669	0.0645	46.1091	51	9.116	83.154	3.5749	0.458	0.2071	0.2509	45.2183	0.506	1099	721.263	34.371	50
4	Triticale	16	8.31	3.03	4.04	36.4621	4.66093	5.12667	68.2489	56.0882	0.0626	53.2018	46	5.718	89.614	2.48609	0.2442	0.1029	0.1413	42.1376	0.485	1099	721.263	34.371	50
5	Triticale	16	7.39	3.12	3.34	42.2192	4.24834	4.61667	56.7009	57.4877	0.075	40.2761	54	9.472	92.099	3.50815	0.4605	0.2241	0.2364	48.6645	0.543	1099	721.263	34.371	50
6	Triticale	16	7.44	3.15	3.6	42.3387	4.37945	4.73	60.2547	58.8636	0.0539	44.1253	50	11.635	72.56	4.654	0.6286	0.3306	0.298	52.5931	0.577	1099	721.263	34.371	50
7	Triticale	16	8.11	3.18	3.56	39.2109	4.50448	4.95	63.7442	55.5423	0.0708	48.0175	43	4.169	52.451	1.93907	0.2018	0.07601	0.12579	37.666	0.432	1099	721.263	34.371	50
8	Triticale	16	7.49	3.28	3.52	43.7917	4.41557	4.76333	61.2527	58.9529	0.0397	45.2272	40	5.481	86.064	2.7405	0.207	0.08985	0.11715	43.4058	0.506	1099	721.263	34.371	50
9	Triticale	16	7.62	3.38	3.44	44.357	4.45138	4.81333	62.25	58.417	0.0635	46.3374	41	5.753	90.777	2.80634	0.2343	0.09355	0.14075	39.9274	0.466	1099	721.263	34.371	50
10	Triticale	16	7.99	3.33	3.7	41.6771	4.61034	5.00667	66.7755	57.7014	0.069	51.4866	43	5.198	85.227	2.41767	0.1995	0.0804	0.1191	40.3008	0.474	1099	721.263	34.371	50
11	Triticale	16	7.82	3.17	3.52	40.5371	4.42883	4.83667	61.6211	56.6347	0.0629	45.6363	54	10.452	94.635	3.87111	0.4827	0.262	0.2207	54.278	0.603	1099	721.263	34.371	50
12	Triticale	16	7.14	3.6	3.44	50.4202	4.4484	4.72667	62.1669	62.3026	0.054	46.2446	41	6.479	101.544	3.16049	0.266	0.1169	0.1491	43.9474	0.506	1099	721.263	34.371	50
13	Triticale	16	8.13	3.29	3.66	40.4674	4.60178	5.02667	66.5276	56.6024	0.0391	51.1999	50	6.35	100.411	2.54	0.2985	0.1162	0.1823	38.928	0.446	1099	721.263	34.371	50
14	Triticale	16	7.31	3.54	3.26	48.4268	4.37929	4.70333	60.2503	59.9083	0.0438	44.1204	40	4.691	79.527	2.3455	0.1942	0.07134	0.12286	36.7353	0.432	1099	721.263	34.371	50
15	Triticale	16	7.2	3.49	3.64	48.4722	4.49883	4.77667	63.5843	62.4837	0.059	47.8367	44	5.255	72.836	2.38864	0.2647	0.09623	0.16847	36.3544	0.417	1099	721.263	34.371	50
16	Triticale	16	6.61	3.07	3.24	46.4448	4.03047	4.30667	51.0343	60.9753	0.055	34.3864	49	4.863	79.854	1.9849	0.17	0.07414	0.09586	43.6118	0.514	1099	721.263	34.371	50
17	Triticale	16	7.54	3.05	3.44	40.4509	4.28658	4.67667	57.726	56.8511	0.0525	41.3744	42	9.179	90.34	4.37095	0.4808	0.2266	0.2542	47.1298	0.524	1099	721.263	34.371	50
18	Triticale	16	7.37	2.97	3.68	40.2985	4.31243	4.67333	58.4245	58.5133	0.0494	42.1283	46	10.755	112.904	4.67609	0.5915	0.2973	0.2942	50.262	0.553	1099	721.263	34.371	50
19	Triticale	16	8.35	3.07	3.58	36.7665	4.50383	5	63.7257	53.9381	0.0538	47.9965	44	9.767	102.174	4.43955	0.4767	0.2386	0.2381	50.0524	0.557	1099	721.263	34.371	50
20	Triticale	16	7.17	2.92	3.22	40.7252	4.06421	4.43667	51.8924	56.6836	0.0715	35.2582	41	8.927	103.169	4.35463	0.384	0.1994	0.1846	51.9271	0.584	1099	721.263	34.371	50
1	Wheat	16	7.03	3.96	3.44	56.33	4.56817	4.81	65.5596	64.9811	0.055	50.0853	48	12.9472	56.755	5.39467	0.6619	0.3941	0.2678	59.5407	0.65	1018	763.126	25.0368	51
2	Wheat	16	6.42	4.5	3.06	70.0935	4.4481	4.66	62.1583	69.285	0.0619	46.235	53	11.7007	73.625	4.41535	0.598	0.3328	0.2652	55.6522	0.612	1018	763.126	25.0368	51
3	Wheat	16	6.37	3.73	3.04	58.5557	4.15867	4.38	54.3325	65.2852	0.0386	37.7767	47	7.1039	11.626	3.02294	0.343	0.1562	0.1868	45.5394	0.512	1018	763.126	25.0368	51
4	Wheat	16	6.3	3.82	3.74	60.6349	4.4748	4.62	62.9069	71.0286	0.0493	47.0736	54	17.3452	75.335	6.42416	1.134	0.6827	0.4513	60.2028	0.645	1018	763.126	25.0368	51
5	Wheat	16	6.84	3.63	3.22	53.0702	4.30168	4.56333	58.1337	62.8901	0.0403	41.8139	58	12.2153	86.487	4.21217	0.6014	0.3574	0.244	59.428	0.651	1018	763.126	25.0368	51
6	Wheat	16	6.83	3.96	3.3	57.9795	4.46231	4.69667	62.5562	65.334	0.0573	46.6801	47	16.1855	73.357	6.88744	0.9168	0.5843	0.3325	63.7325	0.687	1018	763.126	25.0368	51
7	Wheat	16	6.27	4.2	3.5	66.9856	4.51031	4.65667	63.9094	71.9348	0.0588	48.2044	48	14.3865	74.254	5.99438	0.7865	0.4827	0.3038	61.3732	0.665	1018	763.126	25.0368	51
8	Wheat	16	7.12	3.8	3.28	53.3708	4.45379	4.73333	62.3176	62.5532	0.0542	46.4129	42	10.7812	59.289	5.13389	0.4867	0.2844	0.2023	58.4344	0.647	1018	763.126	25.0368	51
9	Wheat	16	6.67	4.07	3.22	61.0195	4.43144	4.65333	61.6937	66.4384	0.0509	45.717	62	12.2665	85.998	3.95693	0.6438	0.382	0.2618	59.3352	0.647	1018	763.126	25.0368	51
10	Wheat	16	7.79	3.39	3.24	43.5173	4.39997	4.80667	60.8206	56.4823	0.0433	44.7491	54	12.5638	88.991	4.65327	0.623	0.3642	0.2588	58.4591	0.641	1018	763.126	25.0368	51
11	Wheat	16	6.75	3.94	3.56	58.3704	4.55084	4.75	65.0629	67.4198	0.0496	49.5167	59	5.49032	71.657	1.86113	0.1954	0.09161	0.10379	46.8833	0.546	1018	763.126	25.0368	51
12	Wheat	16	6.52	3.8	3.28	58.2822	4.32512	4.53333	58.7689	66.3362	0.0619	42.5017	50	7.4895	59.048	2.9958	0.2907	0.1396	0.1511	48.022	0.551	1018	763.126	25.0368	51
13	Wheat	16	6.62	4	3.48	60.423	4.51001	4.7	63.9008	68.1271	0.0462	48.1947	42	8.38528	121.696	3.99299	0.308	0.1681	0.1399	54.5779	0.622	1018	763.126	25.0368	51
14	Wheat	16	6.93	3.96	3.52	57.1429	4.58137	4.80333	65.9389	66.1092	0.0524	50.5211	55	18.2729	69.806	6.64469	1.132	0.6947	0.4373	61.3693	0.659	1018	763.126	25.0368	51
15	Wheat	16	6.39	3.7	3.34	57.903	4.28401	4.47667	57.657	67.0424	0.0409	41.3001	56	13.734	86.492	4.90499	0.7611	0.4349	0.3262	57.141	0.622	1018	763.126	25.0368	51
16	Wheat	16	6.24	3.59	3.4	57.5321	4.23278	4.41	56.2862	67.833	0.0564	39.8345	58	10.8108	47.578	3.72788	0.5767	0.3229	0.2538	55.991	0.61	1018	763.126	25.0368	51
17	Wheat	16	6.72	4.03	3.68	59.9702	4.62922	4.81	67.3235	68.8872	0.0439	52.1223	43	7.55179	74.503	3.51246	0.3845	0.1679	0.2166	43.6671	0.49	1018	763.126	25.0368	51
18	Wheat	16	6.97	4.09	3.6	58.6801	4.67465	4.88667	68.6514	67.0682	0.0441	53.6735	47	3.03288	2.962	1.29059	0.0799	0.03636	0.04354	45.5069	0.558	1018	763.126	25.0368	51
19	Wheat	16	6.39	3.65	3.2	57.1205	4.20427	4.41333	55.5305	65.7945	0.0578	39.0342	63	8.20138	39.824	2.60361	0.4158	0.1964	0.2194	47.2342	0.526	1018	763.126	25.0368	51
20	Wheat	16	7.08	3.9	3.34	55.0847	4.51121	4.77333	63.9348	63.7177	0.0551	48.2332	47	6.79468	130.059	2.89136	0.2527	0.1245	0.1282	49.2679	0.567	1018	763.126	25.0368	51

## Sheet: Corr>0.7
	Length	Width	Thickness	RWL	Dg	Da	SA	Sphericity	IKW	Ev	Area	Fmax	H	E	Wt	We	Wp	De	Resilience	RealDens	BulkDens	Porosity	TKW
Length
Width
Thickness
RWL		0.90218
Dg		0.73849	0.89499
Da			0.80742		0.93622
SA		0.73585	0.89339		0.99921	0.93762
Sphericity		0.86686		0.95766
IKW
Ev		0.73204	0.8904		0.99694	0.93769	0.99926
Area
Fmax
H
E												0.83402
Wt												0.98429		0.81071
We												0.98489		0.85673	0.98329
Wp												0.70113			0.76293
De												0.93987		0.78796	0.8851	0.92205
Resilience												0.91868		0.78026	0.85516	0.90236		0.99576
RealDens
BulkDens												0.73358			0.70858	0.75021		0.80663	0.79837
Porosity																				0.86666
TKW			0.76376		0.71648		0.71136			0.70478

## Sheet: PCA Scores
Row	Label	Moisture	Factor 1	Factor 2	Factor 3	Factor 4
1	Rye	12	-25.8332	-2.08354	-1.90354	0.13189	Rye 12
2	Rye	12	-18.0882	0.169621	0.638225	-0.49872
3	Rye	12	-21.93	-1.11792	0.433875	1.03105
4	Rye	12	-16.982	-0.302024	-1.94487	-0.416394
5	Rye	12	-18.2016	-1.25345	0.373409	0.121048
6	Rye	12	-14.0473	-2.7741	2.33584	3.01857
7	Rye	12	-28.4624	-1.22068	-1.29511	-0.773917
8	Rye	12	-21.2444	0.278951	1.56603	1.4824
9	Rye	12	-20.1326	-0.530795	-1.61785	0.553123
10	Rye	12	-21.2282	1.98039	-0.594817	-0.0107102
11	Rye	12	-19.6011	2.50704	-1.01821	1.21566
12	Rye	12	-12.4762	0.293077	-0.572997	1.41651
13	Rye	12	-10.2509	0.0520092	-2.69522	-0.377201
14	Rye	12	-22.9715	-0.983525	0.964538	0.521933
15	Rye	12	-19.2519	-1.67723	-1.33338	-0.315612
16	Rye	12	-23.6439	-2.68066	-0.24854	-0.663312
17	Rye	12	-19.1319	1.51105	5.63166	3.13756
18	Rye	12	-17.381	-1.78	2.2802	2.73017
19	Rye	12	-20.3541	1.43211	0.973962	1.70612
20	Rye	12	-26.1844	-1.42781	3.55888	3.89749
21	Triticale	12	0.729986	0.709033	3.38761	-3.07784	Triticale 12
22	Triticale	12	-0.497489	-3.30055	4.74575	-1.39091
23	Triticale	12	4.50725	1.30496	7.94176	0.649431
24	Triticale	12	8.40323	-3.97707	4.3285	0.463049
25	Triticale	12	7.95134	0.271256	5.07978	-0.237915
26	Triticale	12	-0.313472	-2.99944	8.10276	-0.334144
27	Triticale	12	5.09107	0.697118	3.52227	0.168318
28	Triticale	12	4.03571	-0.18089	4.70898	-3.00856
29	Triticale	12	5.78228	-0.145258	2.60556	-1.3785
30	Triticale	12	7.0598	1.40395	4.22329	-1.45212
31	Triticale	12	11.1829	-0.480609	5.24562	0.105887
32	Triticale	12	1.68688	-0.19815	6.16707	-2.0708
33	Triticale	12	5.86715	-0.45814	4.9703	-0.0677706
34	Triticale	12	5.06864	-0.596865	1.85454	-1.74656
35	Triticale	12	-6.32743	-0.169478	6.75687	-3.63811
36	Triticale	12	5.36617	-1.05773	6.17724	0.193393
37	Triticale	12	-2.2925	-3.7288	0.0872007	-4.09294
38	Triticale	12	5.37289	-2.59096	4.94262	-0.646037
39	Triticale	12	8.31952	0.148154	8.76399	-0.145407
40	Triticale	12	1.32485	-2.9822	3.35148	-3.97066
41	Wheat	12	-1.4322	3.65967	-0.809547	0.137969	Wheat 12
42	Wheat	12	6.28814	6.07886	2.78321	1.54899
43	Wheat	12	6.1982	7.57743	-0.467091	-1.0236
44	Wheat	12	5.98744	6.40433	0.151155	0.0689815
45	Wheat	12	-3.658	4.27338	0.702408	-1.85834
46	Wheat	12	0.677498	6.0536	-1.03234	-2.46977
47	Wheat	12	0.945647	3.38991	-2.90923	-3.63707
48	Wheat	12	-0.189928	2.55669	1.10022	0.617379
49	Wheat	12	-0.191139	4.93992	-0.186447	-2.49972
50	Wheat	12	-1.3419	7.42532	-0.23972	-0.831558
51	Wheat	12	-3.89828	2.93385	-0.766527	-1.21291
52	Wheat	12	-4.88249	5.89178	0.733786	-1.41762
53	Wheat	12	-0.14609	8.55086	-0.264587	-0.372301
54	Wheat	12	-0.969256	4.2355	-0.236313	0.0332476
55	Wheat	12	-4.55866	3.30352	-0.849423	-2.42273
56	Wheat	12	3.34742	7.50573	0.535211	-1.02059
57	Wheat	12	0.983814	3.70044	-2.45238	-2.20871
58	Wheat	12	-3.42885	5.80931	0.770243	-1.80816
59	Wheat	12	1.77632	6.38186	-1.6802	-2.01426
60	Wheat	12	-0.959362	6.31199	0.430257	-1.45449
61	Rye	16	-6.08533	-1.33221	-1.67613	0.130576	Rye 16
62	Rye	16	0.222479	-1.79972	-0.377872	1.85975
63	Rye	16	-6.23535	-4.87429	-3.94587	-1.6936
64	Rye	16	-0.263556	-5.36387	-3.87848	0.176461
65	Rye	16	4.0474	4.11515	1.97595	3.48607
66	Rye	16	-6.19577	-5.63075	-1.5368	0.658988
67	Rye	16	-7.41213	-2.77795	-0.987989	0.880562
68	Rye	16	-1.48851	-3.39275	1.50279	1.93868
69	Rye	16	-4.32308	-4.44447	-5.15379	-2.40884
70	Rye	16	-6.54326	-3.8898	-4.64985	-1.58272
71	Rye	16	-0.385722	-4.26079	-3.9716	0.318055
72	Rye	16	0.26929	-2.34583	-3.19403	0.612037
73	Rye	16	-6.07407	-3.08961	-0.369514	0.697356
74	Rye	16	-4.57931	-3.62362	-5.36091	-1.54647
75	Rye	16	-3.63617	-4.80842	-2.82335	0.275747
76	Rye	16	-6.44014	-5.88038	-2.36287	-0.305403
77	Rye	16	-4.2177	-5.4983	-3.03312	-0.386037
78	Rye	16	-4.45056	-3.10276	-3.91761	-0.582083
79	Rye	16	-5.39054	-6.01884	-4.24827	0.0917131
80	Rye	16	0.499989	-3.78216	-2.11051	1.93911
81	Triticale	16	9.63037	-3.90304	1.68631	1.32834	Triticale 16
82	Triticale	16	16.5573	-5.07158	-0.48964	-0.205135
83	Triticale	16	12.5049	-1.72436	0.552795	-0.405841
84	Triticale	16	17.8957	-6.28403	1.92183	1.74574
85	Triticale	16	8.89729	-3.42949	0.78981	-1.69283
86	Triticale	16	7.62506	-2.00613	1.80525	-0.0170069
87	Triticale	16	16.7425	-6.44641	-0.621793	0.791197
88	Triticale	16	12.1404	-4.87113	-1.69747	0.702523
89	Triticale	16	14.3925	-4.79988	-0.758949	0.359802
90	Triticale	16	17.7351	-5.2454	0.405038	1.25856
91	Triticale	16	9.6526	-3.35377	2.34007	0.0360187
92	Triticale	16	13.2417	-2.41796	-1.33726	0.247177
93	Triticale	16	15.5069	-5.46204	0.811904	1.65121
94	Triticale	16	13.2818	-4.27768	-3.03529	0.286677
95	Triticale	16	16.4244	-2.8435	-1.77374	0.186501
96	Triticale	16	8.2053	-4.03579	-4.39771	-2.92392
97	Triticale	16	7.57206	-4.58094	0.661795	-0.202765
98	Triticale	16	6.85324	-3.48471	1.98017	-0.395337
99	Triticale	16	10.2861	-5.64958	3.19376	1.54227
100	Triticale	16	4.86663	-4.95886	-0.33971	-2.07011
101	Wheat	16	7.30394	4.34942	-0.650141	2.55106	Wheat 16
102	Wheat	16	8.35578	7.1532	-2.89529	1.04877
103	Wheat	16	5.68458	1.94048	-7.43777	-0.0152635
104	Wheat	16	3.04509	8.26981	1.13607	1.2969
105	Wheat	16	3.02511	2.58465	-1.92317	0.526662
106	Wheat	16	2.66751	5.66406	0.6414	2.04281
107	Wheat	16	6.43822	8.12069	-1.13225	1.61473
108	Wheat	16	6.28215	1.92627	-2.00341	2.20642
109	Wheat	16	6.35782	5.46399	-1.666	0.754906
110	Wheat	16	3.48809	-0.775546	0.459078	1.94985
111	Wheat	16	14.4277	2.58995	-4.68764	1.1432
112	Wheat	16	9.59788	2.2738	-5.1029	0.0625434
113	Wheat	16	9.80414	2.91801	-3.05493	1.84354
114	Wheat	16	3.67781	7.03848	2.45716	2.46116
115	Wheat	16	2.43434	4.80486	-1.82769	0.174487
116	Wheat	16	4.9553	4.41552	-3.82204	-0.753322
117	Wheat	16	13.6763	3.20449	-3.4888	2.564
118	Wheat	16	16.8927	2.25908	-6.48244	3.00358
119	Wheat	16	7.53981	2.89243	-5.35177	-1.21131
120	Wheat	16	11.5457	0.509208	-2.55277	1.56804

## Sheet: PCA Coeffs
Variable	Factor 1	Factor 2	Factor 3	Factor 4	Communality		Factor		Percent of	Cumulative
Length	0.191128	-0.701635	0.511436	0.391059	0.943316		Number	Eigenvalue	Variance	Percentage
Width	0.602158	0.705059	-0.115231	0.25922	0.940176		1	10.9149	47.456	47.456
Thikness	0.884763	0.136151	0.257269	0.0541193	0.870459		2	4.0138	17.451	64.907
RWL	0.368296	0.857347	-0.309792	0.0153287	0.966892		3	3.16943	13.78	78.687
Dg	0.883842	0.215311	0.255566	0.322214	0.996671		4	1.62949	7.085	85.772
Da	0.80143	-0.0680131	0.39913	0.424224	0.986187		5	0.839512	3.65	89.422
SA	0.879498	0.212217	0.256303	0.334825	0.996352		6	0.690004	3	92.422
Sphericity	0.51385	0.797898	-0.244353	-0.0873559	0.968022		7	0.599052	2.605	95.027
IKW	0.597422	0.0658539	0.262654	-0.250475	0.492975		8	0.456708	1.986	97.012
Ev	0.873921	0.208622	0.256451	0.346939	0.993395		9	0.211869	0.921	97.934
Area	0.458054	0.41987	0.0843683	-0.453011	0.598441		10	0.17304	0.752	98.686
Fmax	-0.825876	0.322333	0.44463	0.0736209	0.989086		11	0.13112	0.57	99.256
H	-0.0548827	-0.227916	0.478817	-0.105722	0.295401		12	0.091698	0.399	99.655
E	-0.835651	0.061368	0.267618	0.284493	0.854634		13	0.0614955	0.267	99.922
Wt	-0.770151	0.369069	0.475746	0.0890786	0.963614		14	0.00670071	0.029	99.951
We	-0.823418	0.330641	0.409461	0.12	0.969399		15	0.00431474	0.019	99.97
Wp	-0.382173	0.36656	0.582469	-0.0928843	0.62832		16	0.00257205	0.011	99.981
De	-0.837764	0.363774	0.293456	0.0311324	0.921266		17	0.00174014	0.008	99.989
Resil.	-0.835939	0.342905	0.26574	0.0413949	0.888709		18	0.00135184	0.006	99.995
RealDens	0.323729	-0.0043659	0.699991	-0.512572	0.857537		19	0.000670784	0.003	99.998
BulkDens	-0.73885	0.542518	-0.0715893	0.0290018	0.846191		20	0.000474317	0.002	100
Porosity	0.632862	-0.271806	0.547161	-0.404371	0.937294		21	8.46146e-05	0	100
TKW	0.743878	0.395415	0.239707	-0.236825	0.823253		22	6.7963e-07	0	100
							23	4.13668e-09	0	100
												-0.825876	0.322333
												0	0
												-0.0548827	-0.227916
												0	0
												-0.835651	0.061368
												0	0
												-0.770151	0.369069
												0	0
												-0.823418	0.330641
												0	0
												-0.382173	0.36656
												0	0
												-0.837764	0.363774
												0	0
												-0.835939	0.342905
												0	0
												0.323729	-0.0043659
												0	0
												-0.73885	0.542518
												0	0
												0.632862	-0.271806
												0	0
												0.743878	0.395415

## Sheet: Discriminant
	Axis 1	Axis 2			Axis 1	Axis 2			Rye	Triticale	Wheat	Total
2	2.0795	2.6652		Eigenvalue	5.0758	2.7007		Rye	38	2	0	40
3	3.6593	1.1835		Length	-7.2337	10.794		Triticale	1	39	0	40
4	3.3697	2.1843		Width	18.181	32.651		Wheat	0	1	39	40
5	2.8475	2.5816		Thickness	9.6025	4.3685		Total	39	42	39	120
6	3.3161	2.4202		RWL	-0.74413	-1.749
7	2.4204	2.7958		Dg	161.86	448.78
8	2.6657	1.0648		Da	7.6758	18.228
9	3.4383	2.3155		SA	-13.593	-41.146
10	1.553	2.6897		Sphericity	-0.87571	2.7594
11	1.6706	2.1546		IKW	-6.2209	-43.285
12	0.86278	2.4632		Ev	6.3946	20.315
13	1.3288	2.1112		Area	-0.0060675	-0.031955
14	1.1911	1.8074		Fmax	0.96364	-0.086288
15	4.0513	2.6947		H	-0.0029213	-0.010923
16	2.829	3.4791		E	-0.053188	-0.055892
17	3.4945	2.1769		Wt	0.031475	13.871
18	2.7201	0.27116		We	-7.36	-14.83
19	2.8115	2.7622		Wp	-10.211	-8.8797
20	2.119	2.3745		De	-0.24073	0.11392
21	3.0157	2.4024		Resilience	2.4195	-6.2053
22	0.39576	-1.0228
23	1.4749	-1.061
24	0.29305	-2.5901
25	2.1284	-3.0703
26	0.4929	-2.0754
27	1.7308	-2.369
28	0.97556	0.0042489
29	0.057329	-2.323
30	-0.88337	-2.0573
31	-0.36485	-2.3738
32	-0.087134	-2.7928
33	0.89136	-2.9655
34	0.52097	-0.89062
35	0.69701	-1.2351
36	0.91689	-3.0504
37	0.62096	-1.9536
38	2.0464	1.1715
39	1.1539	-1.7981
40	0.48966	-3.7036
41	1.9937	-1.5743
42	-2.3819	0.88438
43	-1.9626	0.16283
44	-5.4893	0.4658
45	-4.4265	0.48326
46	-1.7944	0.27205
47	-3.6464	0.55728
48	-2.8593	0.9599
49	-1.3668	-0.65658
50	-2.5214	0.081526
51	-3.584	1.2175
52	-1.5846	1.6403
53	-3.6836	1.4405
54	-5.1728	1.6502
55	-3.316	1.0283
56	-2.1515	1.3285
57	-4.3815	0.35889
58	-2.8494	1.1875
59	-3.3678	0.71588
60	-3.695	0.64288
61	-3.7867	0.58294
62	1.0636	0.72399
63	0.9228	-0.99765
64	2.6168	1.1934
65	2.9048	0.76323
66	-0.4612	1.6726
67	3.6498	1.7896
68	1.9849	1.1696
69	1.594	-0.45009
70	2.8216	1.3362
71	1.9575	1.6246
72	1.3701	0.13061
73	0.79556	-0.59568
74	2.188	0.5401
75	2.1244	1.6996
76	1.9892	1.0173
77	3.5212	2.0657
78	1.9357	0.82669
79	1.3818	1.8175
80	2.8694	3.0053
81	1.7139	-0.062233
82	0.60905	-0.9344
83	0.64787	-4.3035
84	0.5661	-2.8823
85	1.3041	-4.4583
86	1.1222	-3.0641
87	0.88809	-2.4597
88	0.62469	-3.4285
89	0.46717	-2.0453
90	0.91097	-2.8723
91	0.76338	-3.7014
92	0.61896	-3.4129
93	-0.56339	-1.7019
94	1.3757	-2.5651
95	0.68391	-0.99782
96	0.13313	-2.3588
97	-0.068221	-0.51507
98	1.3609	-2.1597
99	1.3972	-2.6981
100	0.894	-2.9838
101	1.354	-1.7591
102	-1.9404	0.37814
103	-4.3003	2.0275
104	-2.4561	2.1913
105	-4.6275	1.1444
106	-1.5633	-0.040365
107	-2.3238	0.28479
108	-5.8068	1.4328
109	-1.54	0.026369
110	-3.4783	0.54528
111	0.45937	-0.95014
112	-3.3346	-0.3932
113	-2.6049	-0.33459
114	-3.8057	0.19982
115	-1.6708	0.31508
116	-2.9402	0.69605
117	-4.177	0.71176
118	-2.7651	1.1201
119	-3.4806	1.5657
120	-2.7233	0.2426
121	-1.921	-1.0027
